# Supplementary material for: Comparative Genomics of Pathogenic and Nonpathogenic Strains of Xanthomonas arboricola Unveil Molecular and Evolutionary Events Linked to Pathoadaptation
Source: Front Plant Sci. 2015 Dec 22;6:1126. doi: 10.3389/fpls.2015.01126 (PMC4686621; doi:10.3389/fpls.2015.01126)
Supplement: Supplementary file 1 [file Table1.XLSX]

## Sheet: Feuil1
	Table S1 - X. arboricola strains used in this study
		strain number	host of isolation	syndrom	geographic origin	year of isolation	pathogenicity tests*
	1	CFBP 878	J. regia	WB	France	1966
	2	CFBP 1022	J. regia	nonpathogenic	France	1967	-
	3	CFBP 2528T	J. regia	WB	New Zealand	1956
	4	CFBP 2564	J. regia	WB	Italy	1985	-
	5	CFBP 2568	J. regia	WB	Italy	1985
	6	12572	J. regia	WB	France	2001
	7	12573	J. regia	WB	France	2001
	8	12574	J. regia	WB	France	2001
	9	12575	J. regia	WB	France	2001
	10	12576	J. regia	WB	France	2001
	11	12577	J. regia	WB	France	2001
	12	CFBP 7294	J. regia	WB	France	2001
	13	12579	J. regia	WB	France	2001
	14	CFBP 7295	J. regia	WB	France	2001
	15	12581	J. regia	WB	France	2001
	16	12582	J. regia	WB	France	2001
	17	12583	J. regia	WB	France	2001
	18	12584	J. regia	WB	France	2001
	19	CFBP 7297	J. regia	WB	France	2001
	20	12586	J. regia	WB	France	2001
	21	12587	J. regia	WB	France	2001
	22	CFBP 7298	J. regia	WB	France	2001
	23	CFBP 7299	J. regia	WB	France	2001
	24	12590	J. regia	WB	France	2001
	25	12591	J. regia	VOC	France	2001	+
	26	12592	J. regia	VOC	France	2001
	27	12680	J. regia	VOC	France	2002
	28	12681	J. regia	VOC	France	2002
	29	12707	J. regia	VOC	France	2002
	30	CFBP 7300	J. regia	VOC	France	2002
	31	12710	J. regia	VOC	France	2002
	32	12711	J. regia	VOC	France	2002
	33	12712	J. regia	VOC	France	2002
	34	12713	J. regia	VOC	France	2002
	35	12714	J. regia	VOC	France	2002	+
	36	12762	J. regia	VOC	France	2002
	37	CFBP 7179	J. regia	VOC	France	2002	+
	38	12764	J. regia	VOC	France	2002
	39	CFBP 7301	J. regia	VOC	France	2003	+
	40	12766	J. regia	VOC	France	2003	+
	41	12767	J. regia	VOC	France	2003	+
	42	12768	J. regia	VOC	France	2003	+
	43	12769	J. regia	VOC	France	2003	+
	44	CFBP 7302	J. regia	VOC	France	2003
	45	12771	J. regia	VOC	France	2003
	46	CFBP 7303	J. regia	VOC	France	2003
	47	12773	J. regia	VOC	France	2003
	48	12774	J. regia	VOC	France	2003	+
	49	12775	J. regia	VOC	France	2003
	50	12776	J. regia	VOC	France	2003	+
	51	12777	J. regia	VOC	France	2003	+
	52	12778	J. regia	VOC	France	2003	+
	53	12779	J. regia	VOC	France	2003	+
	54	CFBP 7304	J. regia	VOC	France	2003	+
	55	12781	J. regia	VOC	France	2003
	56	12782	J. regia	VOC	France	2003
	57	12783	J. regia	VOC	France	2003	-
	58	12784	J. regia	VOC	France	2003	+
	59	CFBP 8254	J. regia	VOC	France	2003	+
	60	CFBP 7651	J. regia	nonpathogenic	France	2008	-
	61	CFBP 7634	J. regia	nonpathogenic	France	2009	-
	*strains with which pathogenicity tests on walnut were performed (Hajri et al., 2010; Essakhi et al., 2015)
	CFBP 2528T : type strain
	CFBP: CIRM-CFBP International Center for Microbial Resources-French Collection for Plant-associated Bacteria, Angers, France
