# Supplementary material for: Comparative Genomics of Pathogenic and Nonpathogenic Strains of Xanthomonas arboricola Unveil Molecular and Evolutionary Events Linked to Pathoadaptation
Source: Front Plant Sci. 2015 Dec 22;6:1126. doi: 10.3389/fpls.2015.01126 (PMC4686621; doi:10.3389/fpls.2015.01126)
Supplement: Supplementary file 2 [file Table2.XLSX]

## Sheet: Feuil1
	Table S3 - PCR primers used in this study
	gene	Primer name	Forward primer	Reverse primer	PCR fragment size (bp)	Tm (°C)
	copB	b07340	CCGACGAACACAGGTTCTTT	CTCCAGCTCGAACCAGTAGG	314	52
	copK	b07280	AAATCGCAAATTGTCATTGC	GCTTTCCTGTGCCATCTTTC	153	50
	copD	b07290	AATGTTGAAATTGAACGCTACCTTG	GGTTCCAGTGGGAGACAAGA	589	50
	transcription regulator	b7430	GAGATCTACGGGCAATGGATGATC	TCATTTGTGCATCGCCTCCC	303	55
	traG like	b7530	CTACCTGGAGTACTACCTAACCCTC	CTGTCGTACTGGATGGTGTTCAG	270	58
	unknown	b7630	GATCCCTATCCGTTCAAAGTTCTGG	CTGTTGGTTGTTCTGCTGGTTG	222	56
	unknown	b7730	CCATTGTCGAACTGCTCACTCA	AAGACTTCTTCGTTGGCATCATCA	205	55
	unknown	b7830	CTGATGTGGCTCTGGTTGATCTTC	GAATCTGGCGGGTGTCTTTGAG	205	58
	unknown	b7930	GGGGAATTCATCATCAGGTACATCT	TCGAATCCAGTTTCACGGACTC	397	56
	Mercuric transport	b8020	ATGTCGGAACCCAAGAACGG	CAGTAGAACAGCGGCAGGAC	350	56
	ATP ase	b8150	GAAGAACCTCAACCTGAACATGAAC	GCGGTCACCTTGTATTCGAAAG	397	55
	fleQ	fleQXarb	GTCCCGCATTCTGTTGATCGACA	AGCTTGGCATCGGCCAGCCAGT	215	58
	flgB	flgBXarb	CGCATGAAGCTCATTGCCAGCAA	CTTGGATTCGAGGAAGCTCAGC	302	58
