# Supplementary material for: Comparative Genomics of Pathogenic and Nonpathogenic Strains of Xanthomonas arboricola Unveil Molecular and Evolutionary Events Linked to Pathoadaptation
Source: Front Plant Sci. 2015 Dec 22;6:1126. doi: 10.3389/fpls.2015.01126 (PMC4686621; doi:10.3389/fpls.2015.01126)
Supplement: Supplementary file 3 [file Table3.XLSX]

## Sheet: Feuil1
Table S3 - Mobile genetic elements in each of the four X. arboricola genomes sequences.
Kind of sequence		locus_tag
		CFBP2528	CFBP7179	CFBP7651	CFBP7634
transposase IS3/IS911	GROUPORTHO12	XARJCFBP2528_a03920	XARJCFBP7179_a07650
		XARJCFBP2528_a06870	XARJCFBP7179_b00020
		XARJCFBP2528_b04920	XARJCFBP7179_c02100
		XARJCFBP2528_c02100	XARJCFBP7179_e01900
		XARJCFBP2528_d01820	XARJCFBP7179_e02600
		XARJCFBP2528_e04330
	GROUPORTHO13	XARJCFBP2528_a04980	XARJCFBP7179_c08150
		XARJCFBP2528_a05830
		XARJCFBP2528_a06830
		XARJCFBP2528_a07020
		XARJCFBP2528_a11410
		XARJCFBP2528_b00590
		XARJCFBP2528_b05130
		XARJCFBP2528_c05170
		XARJCFBP2528_c08470
		XARJCFBP2528_e01130
	GROUPORTHO72	XARJCFBP2528_c02120		XARJCFBP7651_a31600
		XARJCFBP2528_c05080
		XARJCFBP2528_c05160
	GROUPORTHO4168	XARJCFBP2528_f02420	XARJCFBP7179_d06580
	GROUPORTHO2500	XARJCFBP2528_d01100	XARJCFBP7179_e01110		XARJCFBP7634_a22140
			XARJCFBP7179_d00910
	GROUPORTHO3477		XARJCFBP7179_a07490
			XARJCFBP7179_d04920
			XARJCFBP7179_g00230
					XARJCFBP7634_a22240
transposase IS4-like	GROUPORTHO2	XARJCFBP2528_a06540	XARJCFBP7179_a00580
		XARJCFBP2528_a10560	XARJCFBP7179_a06490
		XARJCFBP2528_b01340	XARJCFBP7179_a07550
		XARJCFBP2528_b05020	XARJCFBP7179_b03260
		XARJCFBP2528_b06030	XARJCFBP7179_b04280
		XARJCFBP2528_c03370	XARJCFBP7179_d02120
		XARJCFBP2528_d04360	XARJCFBP7179_d05580
		XARJCFBP2528_e01840	XARJCFBP7179_d06500
		XARJCFBP2528_f02500	XARJCFBP7179_e00520
		XARJCFBP2528_g00520	XARJCFBP7179_e04500
		XARJCFBP2528_d00520	XARJCFBP7179_f01480
	GROUPORTHO3845		XARJCFBP7179_a07500	XARJCFBP7651_a01770
	GROUPORTHO3988	XARJCFBP2528_b02520	XARJCFBP7179_d00930
			XARJCFBP7179_a07400
transposase IS4-like/InsH	GROUPORTHO5	XARJCFBP2528_a05310	XARJCFBP7179_b08650
		XARJCFBP2528_a11460	XARJCFBP7179_b08760
		XARJCFBP2528_b00430	XARJCFBP7179_d03050
		XARJCFBP2528_b03420	XARJCFBP7179_d03190
		XARJCFBP2528_b10200	XARJCFBP7179_d03230
		XARJCFBP2528_c00020	XARJCFBP7179_d06080
		XARJCFBP2528_d00290	XARJCFBP7179_e01870
Putative transposase IS4/IS5family			XARJCFBP7179_a07390
transposase IS200-like	GROUPORTHO3649	XARJCFBP2528_c03210	XARJCFBP7179_c03210		XARJCFBP7634_a14140
	GROUPORTHO3651	XARJCFBP2528_c03330	XARJCFBP7179_c03330	XARJCFBP7651_a10150
	GROUPORTHO4235			XARJCFBP7651_a04480	XARJCFBP7634_a19930
transposase IS111A/IS1328/IS1533	GROUPORTHO3846	XARJCFBP2528_a05670	XARJCFBP7179_f02280
	GROUPORTHO4002	XARJCFBP2528_b05670	XARJCFBP7179_a06840
Tn3 transposase DDE domain			XARJCFBP7179_b07980
Transposase-like, Mu	GROUPORTHO4167	XARJCFBP2528_f02400	XARJCFBP7179_d06600
integrase/IS21 type			XARJCFBP7179_b07240
resolvase/IS21			XARJCFBP7179_l00020
integrase					XARJCFBP7634_a00870
				XARJCFBP7651_a11810
				XARJCFBP7651_c01060
	GROUPORTHO4173	XARJCFBP2528_g01020	XARJCFBP7179_a00100
		XARJCFBP2528_a06920
integrase-like	GROUPORTHO3954	XARJCFBP2528_a11430	XARJCFBP7179_b08660
		XARJCFBP2528_a09740
			XARJCFBP7179_a07350
			XARJCFBP7179_d02430
integrase/recombinase	GROUPORTHO399	XARJCFBP2528_a03860	XARJCFBP7179_g03850	XARJCFBP7651_a11830	XARJCFBP7634_a14560
	GROUPORTHO3666	XARJCFBP2528_d00990	XARJCFBP7179_e01000	XARJCFBP7651_a35610
	GROUPORTHO3697	XARJCFBP2528_d01660	XARJCFBP7179_e01680		XARJCFBP7634_b11370
	GROUPORTHO1507	XARJCFBP2528_b08440	XARJCFBP7179_a04060	XARJCFBP7651_a05320	XARJCFBP7634_a19110
	GROUPORTHO3873	XARJCFBP2528_a09310	XARJCFBP7179_b06280
	GROUPORTHO3943	XARJCFBP2528_a11190	XARJCFBP7179_b08480
	GROUPORTHO4294			XARJCFBP7651_a21800	XARJCFBP7634_b09150
	GROUPORTHO4366			XARJCFBP7651_a36150	XARJCFBP7634_b11900
			XARJCFBP7179_d02360
			XARJCFBP7179_b00820
					XARJCFBP7634_b00100
	GROUPORTHO3836	XARJCFBP2528_a03970	XARJCFBP7179_f03930
resolvase Hjc	GROUPORTHO1615	XARJCFBP2528_b09690	XARJCFBP7179_a02820	XARJCFBP7651_a06530	XARJCFBP7634_a17930
Holliday junction resolvase	GROUPORTHO2074	XARJCFBP2528_c04290	XARJCFBP7179_c04200	XARJCFBP7651_a29340	XARJCFBP7634_b04730
Holliday junction resolvase-like protein	GROUPORTHO2264	XARJCFBP2528_c06690	XARJCFBP7179_c06420	XARJCFBP7651_a27080	XARJCFBP7634_b02580
tyr recombinase			XARJCFBP7179_a07360
					XARJCFBP7634_a22030
tyrosine recombinase XerD	GROUPORTHO2680	XARJCFBP2528_d03900	XARJCFBP7179_e04040	XARJCFBP7651_a32960	XARJCFBP7634_b08570
recombinase A	GROUPORTHO2896	XARJCFBP2528_e01920	XARJCFBP7179_b03180	XARJCFBP7651_a16440	XARJCFBP7634_a08020
	GROUPORTHO2932	XARJCFBP2528_e02640	XARJCFBP7179_b02460	XARJCFBP7651_a16060	XARJCFBP7634_a0875
phage-related integrase	GROUPORTHO1943	XARJCFBP2528_c02020	XARJCFBP7179_c02020	XARJCFBP7651_a12010	XARJCFBP7634_a14740
	GROUPORTHO4150	XARJCFBP2528_e04290	XARJCFBP7179_b00060
			XARJCFBP7179_b07230
prophages		XARJCFBP2528_a10030 to XARJCFBP2528_a10420
		XARJCFBP2528_a09310 to XARJCFBP2528_a09990	XARJCFBP7179_b00050 to XARJCFBP7179_b00730 (partial)
		XARJCFBP2528_b00010 to XARJCFBP2528_b00560	XARJCFBP7179_d02980 to XARJCFBP7179_d03220
		XARJCFBP2528_c08450 to XARJCFBP2528_c08460
				XARJCFBP7651_a35610 to XARJCFBP7651_a36150	XARJCFBP7634_b11300 to XARJCFBP7634_b11900
					XARJCFBP7634_a00040 to XARJCFBP7634_a00160
Xaj-ICE			from XARJCFBP7179_b07230 to XARJCFBP7179_b08290
integron (ilvD)		XARJCFBP2528_b05160	XARJCFBP7179_a07340	XARJCFBP7651_a01780	XARJCFBP7634_a22020
