# Supplementary material for: Comparative Genomics of Pathogenic and Nonpathogenic Strains of Xanthomonas arboricola Unveil Molecular and Evolutionary Events Linked to Pathoadaptation
Source: Front Plant Sci. 2015 Dec 22;6:1126. doi: 10.3389/fpls.2015.01126 (PMC4686621; doi:10.3389/fpls.2015.01126)
Supplement: Supplementary file 4 [file Table4.XLSX]

## Sheet: Feuil1
Table S4 - Orthologues of genes encoding type 2-secreted degrading enzymes in the 4 X. arboricola genomes.
Homolog in XFF4834R or in Xcc0121	Kind of sequences	Ortholog group	locus_tag
			CFBP 2528	CFBP 7179	CFBP 7651	CFBP 7634
XFF4834R_chr16290	putative aminopeptidase	GROUPORTHO4285	partial (54 amino acids)	partial (54 amino acids)	XARJ CFBP 7651_a27880	XARJ CFBP 7634_b03370
Xcc0121 (AAM39440 )	pectinesterase	GROUPORTHO4253			XARJ CFBP 7651_b02510	XARJ CFBP 7634_a24660
		GROUPORTHO4194			XARJ CFBP 7651_a22300	XARJ CFBP 7634_a02710
XCC0122 (AAM39441)	pectate lyase	GROUPORTHO1072	partial (32 amino acids)	partial (32 amino acids)	XARJ CFBP 7651_b02520	XARJ CFBP 7634_a24650
XFF4834R_chr05470	putative secreted protease	GROUPORTHO4030	XARJ CFBP 2528_b09990	XARJ CFBP 7179_a02520
XFF4834R_chr25520	xylosidase	GROUPORTHO3848	XARJ CFBP 2528_a05730	XARJ CFBP7179_f02220
XFF4834R_chr23760	putative pectate lyase	GROUPORTHO3866	XARJ CFBP 2528_a08440	XARJ CFBP 7179_b05410
XFF4834R_chr11410	putative rhamnogalacturonase B	GROUPORTHO3722	XARJCFBP2528_d04510		XARJCFBP7651_a32380	XARJCFBP7634_b07990
XFF4834R_chr03290	putative glycoside hydrolase	GROUPORTHO3588	XARJCFBP2528_b05170		XARJCFBP7651_a01790	XARJCFBP7634_a22010
