# Supplementary material for: Comparative Genomics of Pathogenic and Nonpathogenic Strains of Xanthomonas arboricola Unveil Molecular and Evolutionary Events Linked to Pathoadaptation
Source: Front Plant Sci. 2015 Dec 22;6:1126. doi: 10.3389/fpls.2015.01126 (PMC4686621; doi:10.3389/fpls.2015.01126)
Supplement: Supplementary file 5 [file Table5.XLSX]

## Sheet: Feuil1
Table S2 - List of T3Es predicted in the four X. arboricola genomes. A T3E is considered to be present when the % of identity end the % of length were both above the 80% threshold.
							2528		7179		7634		7651			Best hit 2528	Best hit 7179	Best hit 7634	Best hit 7651
Function	Organism	locus-tag	gene name	product	Accession	size (bp)	%La	%Idb	%L	%Id	%L	%Id	%L	%Id	ortholog group	Locus_tag	Locus_tag	Locus_tag	Locus_tag	Product
T3Es	Xanthomonas	XCVd0104	AvrBs1	avirulence protein AvrBs1	CAJ19916	NA	NA	NA	NA	NA	12	30	15	27
T3Es	Xanthomonas	XAC0076	AvrBs2	avirulence protein	AAM34968	714	100	75	100	75	100	77	100	76	GROUPORTHO1017	XARJCFBP2528_b01650	XARJCFBP7179_d01810	XARJCFBP7634_a25550	XARJCFBP7651_b01620	glycerophosphoryl diester phosphodiesterase
T3Es	Xanthomonas	XCV4428	AvrRxo1 / XopAJ	putative avirulence protein AvrRxo1	CAJ26159	450	18	30	14	32	18	30	9	41
T3Es	Xanthomonas	XCC4229	AvrXccA1	avirulence protein	AAM43445	623	17	88	17	88	16	77	14	71	GROUPORTHO66	XARJCFBP2528_b01010	XARJCFBP7179_d02530	XARJCFBP7634_a26250	XARJCFBP7651_b00850
T3Es	Xanthomonas	XCC2396	AvrXccA2	avirulence protein	AAM41674	495	100	84	100	84	8	45	14	27	GROUPORTHO3849	XARJCFBP2528_a05750	XARJCFBP7179_f02200			GTP diphosphokinase
T3Es	Xanthomonas		AvrXv3 / XopAF	Avirulence protein AvrXv3 Xanthomonas outer protein AF	EGD12308	218	11	43	12	52	21	30	16	40
T3Es	Ralstonia		awr4	hypothetical protein	WP_013209499	510	82	25	82	25	82	25	82	25	GROUPORTHO344	XARJCFBP2528_a03190	XARJCFBP7179_g03170	XARJCFBP7634_a11050	XARJCFBP7651_a13750	succinyl-diaminopimelate desuccinylase
T3Es	Pseudomonas		hopR1	type III effector HopR1	NP_790722.1	1957	44	30	51	29	45	39	51	29
T3Es	Xanthomonas	XCV0420	HpaA	HpaA protein	CAJ22051	275	100	51	100	51	34	35	100	51		XARJCFBP2528_b06490	XARJCFBP7179_a06030		XARJCFBP7651_a03150
T3Es	Xanthomonas	XAC2922	HrpW	HrpW protein	AAM37767	303	71	59	71	59	39	24	71	59		XARJCFBP2528_b06440	XARJCFBP7179_a06080		XARJCFBP7651_a03100	glycosylhydrolase-like type III secretion systemprotein
T3Es	Ecoli/Salmonella		SrfJ	SrfJ	AAF74576	447	96	34	96	34	97	33	96	33		XARJCFBP2528_a00310	XARJCFBP7179_g00330	XARJCFBP7634_a13830	XARJCFBP7651_a10390	O-Glycosyl hydrolase family 30 proteinprecursor
T3Es	Xanthomonas	XAC0416	XopA	Hpa1 protein	AAM35307	137	71	45	71	45	20	43	64	42		XARJCFBP2528_b06650	XARJCFBP7179_a05870		XARJCFBP7651_a03310	Hpa1 protein
T3Es	Xanthomonas	XCV3785	XopAA	Early chlorosis factor (type III effector)	CAJ25516	688	74	23	74	23	15	29	15	29		XARJCFBP2528_b07210	XARJCFBP7179_a05290
T3Es	Xanthomonas		XopAB	conserved hypothetical protein	BAE69905	193	66	54	66	54	27	36	41	34		XARJCFBP2528_c07900	XARJCFBP7179_c07600
T3Es	Xanthomonas	XCC2565	XopAC	leucin rich protein	AAM41837	536	28	32	28	32	18	32	24	27
T3Es	Xanthomonas	XAC4213	XopAD	shikimate kinase	AAM39048	2883	3	28	4	29	4	27	4	27
T3Es	Xanthomonas	XAC0393	XopAE	HpaF protein	AAM35284	646	44	34	44	34	10	32	5	41
T3Es	Xanthomonas	XCC3600	XopAG	hypothetical protein	AAM42870	524	7	43	6	39	6	38	7	34
T3Es	Xanthomonas	XCC2109	XopAH	avirulence protein	AAM41397	331	97	29	17	31	14	36	13	40		XARJCFBP2528_d04590
T3Es	Xanthomonas	XAC3230	XopAI	hypothetical protein	AAM38074	296	15	60	100	77	14	38	18	37			XARJCFBP7179_e01860
T3Es	Xanthomonas	XCV3786	XopAK	conserved hypothetical protein	CAJ25517	485	25	26	25	26	25	26	25	26
T3Es	Xanthomonas	XCC1246	XopAL1	conserved hypothetical protein	AAM40544	332	86	40	86	40	14	38	14	38		XARJCFBP2528_f02360	XARJCFBP7179_d06640
T3Es	Xanthomonas	xccb100_0616	XopAL2	hypothetical protein	YP_001902021	293	56	38	56	38	20	37	21	34
T3Es	Xanthomonas	XCC1089	XopAM	transducer protein car	AAM40388	2005	5	32	5	32	1	62	1	62
T3Es	Xanthomonas		XopAR	type III effector candidate XopAR	WP_014509248	87	80	27	80	27	80	27	80	27		XARJCFBP2528_a07430	XARJCFBP7179_b04410	XARJCFBP7634_a01750	XARJCFBP7651_a23260	Two-component system response regulator
T3Es	Xanthomonas	XCV0581	XopB	Xanthomonas outer protein B	CAJ22212	613	7	42	100	87	7	40	11	34			XARJCFBP7179_a07510
T3Es	Xanthomonas	XCV2435	XopC1	Xanthomonas outer protein C	CAJ24112	834	6	35	6	35	6	35	16	32
T3Es	Xanthomonas		XopC2	unknown protein	AAW76678	596	19	28	19	28	19	28	19	28
T3Es	Xanthomonas	XCV0437	XopD	Xanthomonas outer protein D	CAJ22068	545	10	33	10	33	10	33	10	33
T3Es	Xanthomonas	XCV0294	XopE1	Xanthomonas outer protein E1	CAJ21925	400	18	26	15	54	18	26	18	26
T3Es	Xanthomonas	XCV2280	XopE2	Xanthomonas outer protein E2	CAJ23957	358	12	60	17	69	17	33	20	35
T3Es	Xanthomonas	XAC3224	XopE3	avirulence protein	AAM38068	356	22	27	22	27	10	43	33	26
T3Es	Xanthomonas	XCV0414	XopF1	Xanthomonas outer protein F1	CAJ22045	670	100	68	100	68	11	38	100	68		XARJCFBP2528_b06430	XARJCFBP7179_a06090		XARJCFBP7651_a03090	hypothetical protein
T3Es	Xanthomonas	XCV2942	XopF2	Xanthomonas outer protein F2	CAJ24621	667	87	61	87	61	11	33	85	62		XARJCFBP2528_b06430	XARJCFBP7179_a06090		XARJCFBP7651_a03090	hypothetical protein
T3Es	Xanthomonas	XCV1298	XopG	conserved hypothetical protein	CAJ22929	213	103	38	103	38	15	39	15	39		XARJCFBP2528_a00220	XARJCFBP7179_g00240
T3Es	Xanthomonas	XCVd0105	XopH	putative tyrosine phosphatase	CAJ19917	356	12	34	12	34	12	34	6	43
T3Es	Xanthomonas	XCV0806	XopI	conserved hypothetical protein	CAJ22437	450	24	32	24	32	28	28	21	34
T3Es	Xanthomonas	XCV2156	XopJ1	Xanthomonas outer protein J	CAJ23833	373	8	83	15	62	20	32	15	35
T3Es	Xanthomonas		XopJ2	avirulence protein AvrBsT	AAD39255	350	11	33	11	37	11	33	11	32
T3Es	Xanthomonas	XCV0471	XopJ3	avirulence protein AvrRxv	CAJ22102	373	12	35	12	35	22	31	12	35
T3Es	Xanthomonas		XopJ4	avirulence protein AvrXv4	AAG39033	359	17	38	17	38	17	35	23	27
T3Es	Xanthomonas	XCC3731	XopJ5	avirulence protein	AAM42989	235	40	25	27	33	15	33	28	26
T3Es	Xanthomonas	XCV3215	XopK	putative membrane protein	CAJ24946	960	93	57	93	57	7	32	7	32		XARJCFBP2528_c05200	XARJCFBP7179_c04980
T3Es	Xanthomonas	XCV3220	XopL	conserved hypothetical protein	CAJ24951	660	100	81	100	81	17	32	9	34		XARJCFBP2528_c04950	XARJCFBP7179_c04860
T3Es	Xanthomonas	XCV2944	XopN	Xanthomonas outer protein N	CAJ24623	733	100	91	100	91	15	22	14	24		XARJCFBP2528_c07900	XARJCFBP7179_c07600
T3Es	Xanthomonas	XCV1055	XopO	Xanthomonas outer protein O	CAJ22686	211	13	36	13	36	25	32	13	36
T3Es	Xanthomonas	XCV1236	XopP	Xanthomonas outer protein P	CAJ22867	658	12	36	12	36	12	36	11	25
T3Es	Xanthomonas	XCV4438	XopQ	Xanthomonas outer protein Q	CAJ26169	464	90	63	90	63	13	26	13	26		XARJCFBP2528_a00250	XARJCFBP7179_g00270
T3Es	Xanthomonas	XCV0285	XopR	conserved hypothetical protein	CAJ21916	404	103	49	103	49	102	48	103	48		XARJCFBP2528_b04300	XARJCFBP7179_a08270	XARJCFBP7634_a23040	XARJCFBP7651_a00860	hypothetical protein
T3Es	Xanthomonas		XopT	hypothetical protein	ABJ89951	344	34	30	34	30	10	45	34	29
T3Es	Xanthomonas		XopU	conserved hypothetical protein	BAE69632	985	11	32	3	47	12	27	7	32
T3Es	Xanthomonas	XCV0657	XopV	conserved hypothetical protein	CAJ22288	328	95	58	95	58	14	33	9	46		XARJCFBP2528_b08110	XARJCFBP7179_a04390
T3Es	Xanthomonas		XopW	hypothetical protein	BAE66792	204	31	28	31	28	31	28	31	28
T3Es	Xanthomonas	XCV0572	XopX	Xanthomonas outer protein X	CAJ22203	699	101	93	101	93	9	32	5	38		XARJCFBP2528_b07210	XARJCFBP7179_a05290
T3Es	Xanthomonas		XopY	hypothetical protein	BAE68243	281	14	46	14	46	14	34	14	46
T3Es	Xanthomonas	XCV2059	XopZ1	putative secreted protein	CAJ23736	1388	100	87	100	87	4	30	3	40		XARJCFBP2528_e00380	XARJCFBP7179_f00380
T3Es	Xanthomonas		avrBs3	avirulence protein	AAW74491	1072	3	47	3	47	3	47	3	47
a % of length
b % identity
