# Supplementary material for: Comparative Genomics of Pathogenic and Nonpathogenic Strains of Xanthomonas arboricola Unveil Molecular and Evolutionary Events Linked to Pathoadaptation
Source: Front Plant Sci. 2015 Dec 22;6:1126. doi: 10.3389/fpls.2015.01126 (PMC4686621; doi:10.3389/fpls.2015.01126)
Supplement: Supplementary file 6 [file Table6.XLSX]

## Sheet: Feuil1
Table S4 - Type 4 effectors predicted with both T4SEpre_psAac and T4SEpre_bpbAac models from the four X. arboricola genomes (Wang et al., 2014)
	Locus tag
Groups of orthologs	CFBP2528		CFBP7179		CFBP7634	CFBP7651	Prediction
GROUPORTHO672	XARJCFBP2528_a07620		XARJCFBP7179_b04590		XARJCFBP7634_a01940	XARJCFBP7651_a23080	hypothetical protein
GROUPORTHO650	XARJCFBP2528_a07390		XARJCFBP7179_b04370		XARJCFBP7634_a01710	XARJCFBP7651_a23300	AutoIPR: IPR016040:NAD(P)-binding domain
GROUPORTHO3942	XARJCFBP2528_a11180		XARJCFBP7179_b08470				AutoIPR: IPR021104:KfrA, N-terminal DNA-bindingdomain
GROUPORTHO3946	XARJCFBP2528_a11220		XARJCFBP7179_b08510				AutoIPR: IPR002198:Short-chaindehydrogenase/reductase SDR
GROUPORTHO46	XARJCFBP2528_b00130	XARJCFBP2528_a11480	XARJCFBP7179_d03400	XARJCFBP7179_b08700	XARJCFBP7634_a26910	XARJCFBP7651_b00130	ATP-binding protein
GROUPORTHO3532	XARJCFBP2528_b00410		XARJCFBP7179_d03170		XARJCFBP7634_a19830		hypothetical protein
GROUPORTHO1008	XARJCFBP2528_b01520		XARJCFBP7179_d01940		XARJCFBP7634_a25740	XARJCFBP7651_b01390	DNA topoisomerase
GROUPORTHO1233	XARJCFBP2528_b04650		XARJCFBP7179_a07920		XARJCFBP7634_a22680	XARJCFBP7651_a01180	purine nucleosidase
GROUPORTHO4011	XARJCFBP2528_b07640		XARJCFBP7179_a04860				0
GROUPORTHO1527	XARJCFBP2528_b08650		XARJCFBP7179_a03830		XARJCFBP7634_a18870	XARJCFBP7651_a05550	rod shape-determining protein MreC
GROUPORTHO1752	XARJCFBP2528_b11280		XARJCFBP7179_a01270		XARJCFBP7634_a16400	XARJCFBP7651_a08060	Molybdenum cofactor biosynthesis protein B
GROUPORTHO2371	XARJCFBP2528_c07950		XARJCFBP7179_c07650		XARJCFBP7634_b01350	XARJCFBP7651_a25830	hypothetical protein
GROUPORTHO2658	XARJCFBP2528_d03660		XARJCFBP7179_e03780		XARJCFBP7634_b08820	XARJCFBP7651_a33210	phosphoglucomutase/phosphomannomutase
GROUPORTHO3753	XARJCFBP2528_e02510		XARJCFBP7179_b02590		XARJCFBP7634_a08620		cytochrome C
GROUPORTHO3138	XARJCFBP2528_f00660		XARJCFBP7179_d04870		XARJCFBP7634_b14890	XARJCFBP7651_c02080	Universal stress protein family protein
GROUPORTHO4174	XARJCFBP2528_g01030		XARJCFBP7179_a00090				AutoIPR: IPR011991:Winged helix-turn-helix transcription repressor DNA-binding
XARJCFBP7179_b07990			XARJCFBP7179_b07990				0
XARJCFBP7634_a17390					XARJCFBP7634_a17390		0
XARJCFBP7634_a24630					XARJCFBP7634_a24630		AutoIPR: IPR025325:Protein of unknown functionDUF4231;
Note : locus tag numbers in bold and italic were only predicted by the T4SEpre_psAac model (Wang et al., 2014) but are orthologs of Type 4 effectors predicted with both T4SEpre_psAac and T4SEpre_bpbAac models
