# Supplementary material for: Comparative Genomics of Pathogenic and Nonpathogenic Strains of Xanthomonas arboricola Unveil Molecular and Evolutionary Events Linked to Pathoadaptation
Source: Front Plant Sci. 2015 Dec 22;6:1126. doi: 10.3389/fpls.2015.01126 (PMC4686621; doi:10.3389/fpls.2015.01126)
Supplement: Supplementary file 7 [file Table7.XLSX]

## Sheet: Feuil1
Table S7 - Orthologues of genes encoding adhesins in the 4 X. arboricola genomes.
Kind of sequences	Ortholog group	locus_tag
		CFBP 2528	CFBP 7179	CFBP 7651	CFBP 7634
xadA	GROUPORTHO43	XARJ CFBP 2528_d03930	XARJ CFBP 7179_e04070	XARJ CFBP 7651_a32920	XARJ CFBP 7634_b08530
		XARJ CFBP 2528_d03950	XARJ CFBP 7179_e04090		XARJ CFBP 7634_b08530
yadA-like	GROUPORTHO3996	XARJ CFBP 2528_b04760	XARJ CFBP 7179_a07810
yapH	GROUPORTHO2739	XARJ CFBP 2528_e00010	XARJ CFBP 7179_f00010	XARJ CFBP 7651_a19560	XARJ CFBP 7634_a04970
fhaB	GROUPORTHO3859	XARJ CFBP 2528_a07000	XARJ CFBP 7179_b04010
