# Supplementary material for: Comparative Genomics of Pathogenic and Nonpathogenic Strains of Xanthomonas arboricola Unveil Molecular and Evolutionary Events Linked to Pathoadaptation
Source: Front Plant Sci. 2015 Dec 22;6:1126. doi: 10.3389/fpls.2015.01126 (PMC4686621; doi:10.3389/fpls.2015.01126)
Supplement: Supplementary file 8 [file Table8.XLSX]

## Sheet: Feuil1
Table S8 - Orthologues of genes encoding proteins related to T4P in the four X. arboricola genomes.
Kind of sequences	Ortholog group	locus_tag
		CFBP2528	CFBP7179	CFBP7651	CFBP7634
pilD	GROUPORTHO2020	XARJCFBP2528_c03510	XARJCFBP7179_c03510	XARJCFBP7651_a30060	XARJCFBP7634_b05470
pilC	GROUPORTHO2021	XARJCFBP2528_c03520	XARJCFBP7179_c03520	XARJCFBP7651_a30050	XARJCFBP7634_b05460
pilA		XARJCFBP2528_c03540
	GROUPORTHO4290			XARJCFBP7651_a30040	XARJCFBP7634_b05450
pilB	GROUPORTHO2022	XARJCFBP2528_c03590	XARJCFBP7179_c03530	XARJCFBP7651_a30030	XARJCFBP7634_b05390
pilR	GROUPORTHO2023	XARJCFBP2528_c03600	XARJCFBP7179_c03540	XARJCFBP7651_a30020	XARJCFBP7634_b05370
pilS	GROUPORTHO2024	XARJCFBP2528_c03610	XARJCFBP7179_c03550	XARJCFBP7651_a30010	XARJCFBP7634_b05360
pilY	GROUPORTHO3509	XARJCFBP2528_a04710	XARJCFBP7179_f03210	XARJCFBP7651_a24650
					XARJCFBP7634_b00140
					XARJCFBP7634_b00150
pilX	GROUPORTHO3838	XARJCFBP2528_a04700	XARJCFBP7179_f03220
					XARJCFBP7634_b00160
pilW	GROUPORTHO3508	XARJCFBP2528_a04690	XARJCFBP7179_f03230	XARJCFBP7651_a24660
					XARJCFBP7634_b00170
pilV	GROUPORTHO4276			XARJCFBP7651_a24670	XARJCFBP7634_b00180
fimT	GROUPORTHO464	XARJCFBP2528_a04740	XARJCFBP7179_f03180	XARJCFBP7651_a24610
					XARJCFBP7634_b00190
