# Supplementary material for: Comparative Genomics of Pathogenic and Nonpathogenic Strains of Xanthomonas arboricola Unveil Molecular and Evolutionary Events Linked to Pathoadaptation
Source: Front Plant Sci. 2015 Dec 22;6:1126. doi: 10.3389/fpls.2015.01126 (PMC4686621; doi:10.3389/fpls.2015.01126)
Supplement: Supplementary file 9 [file Table9.XLSX]

## Sheet: Feuil1
Table S9 - Orthologues of genes encoding differential methyl-accepting chemotaxis proteins (MCPs) in the four X. arboricola genomes.
Kind of sequences	Ortholog group	locus_tag
		CFBP2528	CFBP7179	CFBP7651	CFBP7634
MCPs	GROUPORTHO78	XARJCFBP2528_a06660	XARJCFBP7179_f01370	XARJCFBP 7651_a18070
				XARJCFBP7651_a18050
	GROUPORTHO3512	XARJCFBP2528_a06620	XARJCFBP7179_f01400	XARJCFBP 7651_a18020
				XARJCFBP 7651_a35500
	GROUPORTHO1	XARJCFBP2528_d01320	XARJCFBP7179_e01340
	GROUPORTHO4206			XARJCFBP7651_a17990	XARJCFBP7634_a06460
	GROUPORTHO4237			XARJCFBP7651_a01640	XARJCFBP7634_a22300
		XARJCFBP2528_b05060
			XARJCFBP7179_b08890
				XARJCFBP7651_a35490 XARJCFBP7651_a35500
